# Supplementary material for: Consumption Patterns and the Nutritional Contribution of Total, Processed, Fresh, and Fresh-Lean Pork to the U.S. Diet
Source: Nutrients. 2023 Jun 1;15(11):2595. doi: 10.3390/nu15112595 (PMC10255245; doi:10.3390/nu15112595)
Supplement: Supplementary file 1 [file nutrients-15-02595-s001.zip]

Archive with 1 entries (1 files):
- nutrients-2406430-supplementary.pdf
